# Supplementary material for: Silencing of Aquaporin Homologue Accumulates Uric Acid and Decreases the Lifespan of the Asian Citrus Psyllid, Diaphorina citri (Hemiptera: Liviidae)
Source: Insects. 2021 Oct 13;12(10):931. doi: 10.3390/insects12100931 (PMC8539622; doi:10.3390/insects12100931)
Supplement: Supplementary file 1 [file insects-12-00931-s001.zip]

Archive with 1 entries (1 files):
- insects-1403017-supplementary.pdf
